# Supplementary material for: Driver Genetic Mutations in Spinal Cord Gliomas Direct the Degree of Functional Impairment in Tumor-Associated Spinal Cord Injury
Source: Cells. 2021 Sep 24;10(10):2525. doi: 10.3390/cells10102525 (PMC8533877; doi:10.3390/cells10102525)
Supplement: Supplementary file 1 [file cells-10-02525-s001.zip]

Archive with 1 entries (1 files):
- cells-1339300-supplementary.pdf
